# Supplementary material for: Induction of proline-rich proteins in response to tannin treatment in Caenorhabditis elegans
Source: Sci Rep. 2025 Aug 11;15:29399. doi: 10.1038/s41598-025-11651-1 (PMC12340121; doi:10.1038/s41598-025-11651-1)
Supplement: Supplementary file 1 — Supplementary Material 1 [file 41598_2025_11651_MOESM1_ESM.xlsx]

## Sheet: clx-1_WWU202
sample	Peptide	Prev AA	Next AA	Peptide Length	Charge	Retention	Observed Mass	Observed M/Z	Calculated Peptide Mass	Calculated M/Z	Delta Mass	Number of Enzymatic Termini	Number of Missed Cleavages	Protein Start	Protein End	Is Unique	Protein	Protein ID	Protein Description
SH_LG_03042022_CLX-1_115	GAPPSGGPPGLFDPS	S	G	15	2	2299.15	1351.66	676.839	1351.64	676.828	0.0218	0	0	128	142	true	sp|clx-1_gfp|	clx-1_gfp
SH_LG_03042022_CLX-1_115	GAPPSGGPPGPFDPS	T	G	15	2	2348.94	1335.61	668.813	1335.61	668.812	0.0028	0	0	113	127	true	sp|clx-1_gfp|	clx-1_gfp
SH_LG_03042022_CLX-1_115	GAPPSGGPPGPFDPS	T	G	15	1	2755.6	1335.61	1336.62	1335.61	1336.62	0.0047	0	0	113	127	true	sp|clx-1_gfp|	clx-1_gfp
SH_LG_03042022_CLX-1_115	GAPPSGGPPGPFDPS	T	G	15	1	2772.71	1335.61	1336.62	1335.61	1336.62	0.0026	0	0	113	127	true	sp|clx-1_gfp|	clx-1_gfp
SH_LG_03042022_CLX-1_115	GAPPSGGPPGPFDPS	T	G	15	1	2793.05	1335.61	1336.62	1335.61	1336.62	0.0011	0	0	113	127	true	sp|clx-1_gfp|	clx-1_gfp
SH_LG_03042022_CLX-1_115	GAPPSGGPPGPFDPS	T	G	15	1	2797.53	1335.6	1336.61	1335.61	1336.62	-0.0058	0	0	113	127	true	sp|clx-1_gfp|	clx-1_gfp
SH_LG_03042022_CLX-1_115	GAPPSGGPPGPFDPS	T	G	15	1	2765.89	1335.61	1336.62	1335.61	1336.62	0.005	0	0	113	127	true	sp|clx-1_gfp|	clx-1_gfp
SH_LG_03042022_CLX-1_115	GAPPSGGPPGPFGPSG	S	A	16	2	2309.68	1334.63	668.325	1334.63	668.32	0.0095	1	2	143	158	true	sp|clx-1_gfp|	clx-1_gfp
SH_LG_03042022_CLX-1_115	GAPPSGGPPGPFGPSG	S	A	16	1	2690.28	1334.63	1335.64	1334.63	1335.63	0.0041	1	2	143	158	true	sp|clx-1_gfp|	clx-1_gfp
SH_LG_03042022_CLX-1_115	GAPPSGGPPGPFGPSG	S	A	16	1	2706.87	1334.63	1335.64	1334.63	1335.63	0.0073	1	2	143	158	true	sp|clx-1_gfp|	clx-1_gfp
SH_LG_03042022_CLX-1_115	GAPPSGGPPGPFNPS	S	E	15	2	2309.68	1334.63	668.325	1334.63	668.32	0.0095	0	0	158	172	true	sp|clx-1_gfp|	clx-1_gfp
SH_LG_03042022_CLX-1_115	GAPPSGGPPGPFNPS	S	E	15	1	2672.98	1334.63	1335.64	1334.63	1335.63	0.0067	0	0	158	172	true	sp|clx-1_gfp|	clx-1_gfp
SH_LG_03042022_CLX-1_115	GAPPSGGPPGPFNPS	S	E	15	1	2690.28	1334.63	1335.64	1334.63	1335.63	0.0041	0	0	158	172	true	sp|clx-1_gfp|	clx-1_gfp
SH_LG_03042022_CLX-1_115	GAPPSGGPPGPFNPS	S	E	15	1	2706.87	1334.63	1335.64	1334.63	1335.63	0.0073	0	0	158	172	true	sp|clx-1_gfp|	clx-1_gfp
SH_LG_03042022_CLX-1_115	GAPPSGGPPGPFNPS	S	E	15	2	2306.19	1334.64	668.326	1334.63	668.32	0.0116	0	0	158	172	true	sp|clx-1_gfp|	clx-1_gfp
SH_LG_03042022_CLX-1_115	GAPPSGGPPGPFNPS	S	E	15	1	2683.46	1334.63	1335.64	1334.63	1335.63	0.0091	0	0	158	172	true	sp|clx-1_gfp|	clx-1_gfp
SH_LG_03042022_CLX-1_115	GDGPVLLPDNH	I	Y	11	2	2149.5	1132.56	567.285	1132.55	567.283	0.0053	1	3	189	199	false	sp|P42212|GFP_AEQVI	P42212	Green fluorescent protein
SH_LG_03042022_CLX-1_115	GEPPGPFDPSGPPPSES	S	S	17	2	2408.17	1650.74	826.377	1649.72	825.868	1.0184	0	0	532	548	false	sp|clx-1_gfp|	clx-1_gfp

## Sheet: T22D1.2_WWU203
Protein(s)	Protein Group(s)	Sequence	Position	AAs Before	AAs After	Variable Modifications	Fixed Modifications	#PSMs	#Validated PSMs	Confidence [%]	Validation
T22	T22_Fusioprotein (Confident)	PQDLSAEGYASR	T22_Fusioprotein (299)	GE	RP			11	11	100	Confident
T22	T22_Fusioprotein (Confident)	GTGTPPPPTGEPEKIPVEKSK	T22_Fusioprotein (380)	PK	GE			5	4	100	Confident
T22	T22_Fusioprotein (Confident)	GSPTPPPTGEPQDLSGEGNASR	T22_Fusioprotein (134,320)	GT,GT	RP,RP			4	4	100	Confident
T22	T22_Fusioprotein (Confident)	GVQCFSRYPDHMK	T22_Fusioprotein (464)	CY	RH	Oxidation of M (12)		4	4	100	Confident
T22	T22_Fusioprotein (Confident)	RPPPPPKGTGTPPPPTGEPEKIPVE	T22_Fusioprotein (373)	SR	KS			4	4	100	Confident
T22	T22_Fusioprotein (Confident)	GTGTPPPPP	T22_Fusioprotein (39,70,101,194,287)	PK,PK,PK,PK,PK	TG,TG,TG,TG,TG			3	3	100	Confident
T22	T22_Fusioprotein (Confident)	GTPPPPTGEPEKIPVEKSK	T22_Fusioprotein (382)	GT	GE			3	3	100	Confident
T22	T22_Fusioprotein (Confident)	PPKGTGTPPPPTGEPEK	T22_Fusioprotein (377)	PP	IP			3	3	100	Confident
T22	T22_Fusioprotein (Confident)	RTFQLTLLFTALAVTSLAAP	T22_Fusioprotein (2)	M	RF			3	3	100	Confident
T22	T22_Fusioprotein (Confident)	TALAVTSLAAPRFSVGETASR	T22_Fusioprotein (11)	LF	RP			3	3	100	Confident
T22	T22_Fusioprotein (Confident)	LAAPRFSVGETASR	T22_Fusioprotein (18)	TS	RP			2	2	100	Confident
T22	T22_Fusioprotein (Confident)	MRTFQLTLLF	T22_Fusioprotein (1)		TA	Oxidation of M (1)		2	2	100	Confident
T22	T22_Fusioprotein (Confident)	PPPPKGTGTPPPPTGEPEKIPVEK	T22_Fusioprotein (375)	RP	SK			2	2	100	Confident
T22	T22_Fusioprotein (Confident)	QLTLLFTALAVTSLAAPRFSVGETASR	T22_Fusioprotein (5)	TF	RP			2	2	100	Confident
T22	T22_Fusioprotein (Confident)	RPPPPPKGTGTPPPPTGEPEKIPVEK	T22_Fusioprotein (373)	SR	SK			2	2	100	Confident
T22	T22_Fusioprotein (Confident)	RTFQLTLLFTALAVTSL	T22_Fusioprotein (2)	M	AA			2	2	100	Confident
T22	T22_Fusioprotein (Confident)	TFQLTLLFTALAVTSLAAPR	T22_Fusioprotein (3)	MR	FS			2	2	100	Confident
T22	T22_Fusioprotein (Confident)	TPPPPPTGEPQDLSGEGNASR	T22_Fusioprotein (42,197)	TG,TG	RP,RP			2	2	100	Confident
T22	T22_Fusioprotein (Confident)	GTGTPPPPTGEPEKIPVEK	T22_Fusioprotein (380)	PK	SK			11	1	100	Confident
T22	T22_Fusioprotein (Confident)	RPPPPPKGTGTPPPPTGEP	T22_Fusioprotein (373)	SR	EK			7	1	100	Confident
T22	T22_Fusioprotein (Confident)	FQLTLLFTALAVTSLAAPRFSVGETASR	T22_Fusioprotein (4)	RT	RP			1	1	100	Confident
T22	T22_Fusioprotein (Confident)	FTALAVTSLAAPR	T22_Fusioprotein (10)	LL	FS			1	1	100	Confident
T22	T22_Fusioprotein (Confident)	GEPQDLSTEGNASR	T22_Fusioprotein (111,173,266)	PT,PT,PT	RP,RP,RP			1	1	100	Confident
T22	T22_Fusioprotein (Confident)	GTGSPPPPPT	T22_Fusioprotein (163,225,256,349)	PK,PK,PK,PK	GE,GE,GE,GE			1	1	100	Confident
T22	T22_Fusioprotein (Confident)	GTGSPPPPPTGEPQDLSGEGNASR	T22_Fusioprotein (225,349)	PK,PK	RP,RP			1	1	100	Confident
T22	T22_Fusioprotein (Confident)	GTGSPTPPPTGEPQDLSGEGNAS	T22_Fusioprotein (132,318)	PK,PK	RR,RR			1	1	100	Confident
T22	T22_Fusioprotein (Confident)	GTGTPPPPPTGEPQDLSAEGNASR	T22_Fusioprotein (70)	PK	RP			1	1	100	Confident
T22	T22_Fusioprotein (Confident)	GTGTPPPPPTGEPQDLSGEGNAS	T22_Fusioprotein (39,194)	PK,PK	RR,RR			1	1	100	Confident
T22	T22_Fusioprotein (Confident)	GTGTPPPPPTGEPQDLST	T22_Fusioprotein (101)	PK	EG			1	1	100	Confident
T22	T22_Fusioprotein (Confident)	GTPPPPPTGEPQDLSAEGYASR	T22_Fusioprotein (289)	GT	RP			1	1	100	Confident
T22	T22_Fusioprotein (Confident)	LSTEGNASR	T22_Fusioprotein (116,178,271)	QD,QD,QD	RP,RP,RP			1	1	100	Confident
T22	T22_Fusioprotein (Confident)	MRTFQLTLLFTALAVTSLAA	T22_Fusioprotein (1)		PR	Oxidation of M (1)		1	1	100	Confident
T22	T22_Fusioprotein (Confident)	PPPTGEPQDLSAEGYASR	T22_Fusioprotein (293)	PP	RP			1	1	100	Confident
T22	T22_Fusioprotein (Confident)	PPTGEPEK	T22_Fusioprotein (386)	PP	IP			1	1	100	Confident
T22	T22_Fusioprotein (Confident)	RTFQLTLLFTALA	T22_Fusioprotein (2)	M	VT			1	1	100	Confident
T22	T22_Fusioprotein (Confident)	TFQLTLLFTA	T22_Fusioprotein (3)	MR	LA			1	1	100	Confident
T22	T22_Fusioprotein (Confident)	TFQLTLLFTALAVTSLAAPRFSVGETASR	T22_Fusioprotein (3)	MR	RP			1	1	100	Confident
T22	T22_Fusioprotein (Confident)	TGTPPPPPTGEPQDLSAEGNASR	T22_Fusioprotein (71)	KG	RP			1	1	100	Confident
GFP	T22_Fusioprotein (Confident)	RDHMVLLEFVTAAGITHGMD	T22_Fusioprotein (612)	EK	EL			31	31	100	Confident
GFP	T22_Fusioprotein (Confident)	IPVEKSKGEELFTGVVPILVELDGDVN	T22_Fusioprotein (394)	EK	GH			11	11	100	Confident
GFP	T22_Fusioprotein (Confident)	EKSKGEELFTGVVPILVELDGDVNGHK	T22_Fusioprotein (397)	PV	FS			18	10	100	Confident
GFP	T22_Fusioprotein (Confident)	SKGEELFTGVVPILVELDGDV	T22_Fusioprotein (399)	EK	NG			17	10	100	Confident
GFP	T22_Fusioprotein (Confident)	HNVYIMADKQK	T22_Fusioprotein (545)	NS	NG			10	10	100	Confident
GFP	T22_Fusioprotein (Confident)	IPVEKSKGEELFTGVVPILVELDGD	T22_Fusioprotein (394)	EK	VN			9	9	100	Confident
GFP	T22_Fusioprotein (Confident)	FFKSAMPEGYVQERTIFFK	T22_Fusioprotein (480)	HD	DD			13	8	100	Confident
GFP	T22_Fusioprotein (Confident)	DPNEKRDHMVLLEFVTAAGITHGMD	T22_Fusioprotein (607)	SK	EL	Oxidation of M (9,24)		8	8	100	Confident
GFP	T22_Fusioprotein (Confident)	GDATYGKLTLKFICTTGK	T22_Fusioprotein (432)	GE	LP			8	8	100	Confident
GFP	T22_Fusioprotein (Confident)	EGDTLVNRIELKGIDFK	T22_Fusioprotein (512)	KF	ED			6	6	100	Confident
GFP	T22_Fusioprotein (Confident)	IPVEKSKGEELFTGVVPILVELDG	T22_Fusioprotein (394)	EK	DV			6	6	100	Confident
GFP	T22_Fusioprotein (Confident)	LEYNYNSHNV	T22_Fusioprotein (538)	HK	YI			6	6	100	Confident
GFP	T22_Fusioprotein (Confident)	VYIMADKQKNGIK	T22_Fusioprotein (547)	HN	VN	Oxidation of M (4)		6	6	100	Confident
GFP	T22_Fusioprotein (Confident)	CFSRYPDHMK	T22_Fusioprotein (467)	VQ	RH	Oxidation of M (9)		5	5	100	Confident
GFP	T22_Fusioprotein (Confident)	ELKGIDFKEDGNILGHK	T22_Fusioprotein (521)	RI	LE			5	5	100	Confident
GFP	T22_Fusioprotein (Confident)	RDHMVLLEFVTAAGIT	T22_Fusioprotein (612)	EK	HG			5	5	100	Confident
GFP	T22_Fusioprotein (Confident)	FICTTGKLPVPWPTLVTTFCYGVQCFSR	T22_Fusioprotein (443)	LK	YP			4	4	100	Confident
GFP	T22_Fusioprotein (Confident)	SAMPEGYVQERTIFFKDDG	T22_Fusioprotein (483)	FK	NY	Oxidation of M (3)		4	4	100	Confident
GFP	T22_Fusioprotein (Confident)	EYNYNSHNVYIMADKQK	T22_Fusioprotein (539)	KL	NG			3	3	100	Confident
GFP	T22_Fusioprotein (Confident)	FFKDDGNYKTR	T22_Fusioprotein (496)	TI	AE			3	3	100	Confident
GFP	T22_Fusioprotein (Confident)	LEYNYNSHNVYIMADKQ	T22_Fusioprotein (538)	HK	KN	Oxidation of M (13)		3	3	100	Confident
GFP	T22_Fusioprotein (Confident)	NYNSHNVYIMADKQKNGIK	T22_Fusioprotein (541)	EY	VN			3	3	100	Confident
GFP	T22_Fusioprotein (Confident)	RDHMVLLEFVTA	T22_Fusioprotein (612)	EK	AG	Oxidation of M (4)		3	3	100	Confident
GFP	T22_Fusioprotein (Confident)	RDHMVLLEFVTAAGITHGM	T22_Fusioprotein (612)	EK	DE	Oxidation of M (4)		3	3	100	Confident
GFP	T22_Fusioprotein (Confident)	RHDFFKSAMPEGYV	T22_Fusioprotein (477)	MK	QE			3	3	100	Confident
GFP	T22_Fusioprotein (Confident)	TLVTTFCYGVQCFSRYPDHMK	T22_Fusioprotein (456)	WP	RH	Oxidation of M (20)		3	3	100	Confident
GFP	T22_Fusioprotein (Confident)	TTGKLPVPWPTLVTTFCYGVQCFSR	T22_Fusioprotein (446)	IC	YP			3	3	100	Confident
GFP	T22_Fusioprotein (Confident)	VPWPTLVTTFCYGVQCFSRYPDHMKR	T22_Fusioprotein (452)	LP	HD	Oxidation of M (24)		3	3	100	Confident
GFP	T22_Fusioprotein (Confident)	VLLEFVTAAGITHGMDELYK	T22_Fusioprotein (616)	HM				3	2	100	Confident
GFP	T22_Fusioprotein (Confident)	AAGITHGMDELYK	T22_Fusioprotein (623)	VT				2	2	100	Confident
GFP	T22_Fusioprotein (Confident)	AMPEGYVQERTIFFKDDGNYK	T22_Fusioprotein (484)	KS	TR	Oxidation of M (2)		2	2	100	Confident
GFP	T22_Fusioprotein (Confident)	DHMVLLEFVTAAGITHG	T22_Fusioprotein (613)	KR	MD	Oxidation of M (3)		2	2	100	Confident
GFP	T22_Fusioprotein (Confident)	DPNEKRDHMVLLEFV	T22_Fusioprotein (607)	SK	TA			2	2	100	Confident
GFP	T22_Fusioprotein (Confident)	EDGNILGHKLEYNYNSHNVYIMADK	T22_Fusioprotein (529)	FK	QK	Oxidation of M (22)		2	2	100	Confident
GFP	T22_Fusioprotein (Confident)	FICTTGKLPVPWPTLVTTFCYGVQCF	T22_Fusioprotein (443)	LK	SR			2	2	100	Confident
GFP	T22_Fusioprotein (Confident)	FTGVVPILVELDGDVNGHK	T22_Fusioprotein (405)	EL	FS			2	2	100	Confident
GFP	T22_Fusioprotein (Confident)	GIDFKEDGNILGHKLEYNYN	T22_Fusioprotein (524)	LK	SH			2	2	100	Confident
GFP	T22_Fusioprotein (Confident)	GNILGHKLEYNYNSHNVYIMADK	T22_Fusioprotein (531)	ED	QK			2	2	100	Confident
GFP	T22_Fusioprotein (Confident)	HDFFKSAMPEG	T22_Fusioprotein (478)	KR	YV	Oxidation of M (8)		2	2	100	Confident
GFP	T22_Fusioprotein (Confident)	HKLEYNYNSHNVYIMADK	T22_Fusioprotein (536)	LG	QK	Oxidation of M (15)		2	2	100	Confident
GFP	T22_Fusioprotein (Confident)	KLEYNYNSHNVYIMADKQK	T22_Fusioprotein (537)	GH	NG	Oxidation of M (14)		2	2	100	Confident
GFP	T22_Fusioprotein (Confident)	RDHMVLLEFVTAAGITHGMDEL	T22_Fusioprotein (612)	EK	YK	Oxidation of M (4)		2	2	100	Confident
GFP	T22_Fusioprotein (Confident)	RHDFFKSAMPEG	T22_Fusioprotein (477)	MK	YV			2	2	100	Confident
GFP	T22_Fusioprotein (Confident)	RHDFFKSAMPEGYVQE	T22_Fusioprotein (477)	MK	RT	Oxidation of M (9)		2	2	100	Confident
GFP	T22_Fusioprotein (Confident)	RTIFFKDDGNYK	T22_Fusioprotein (493)	QE	TR			2	2	100	Confident
GFP	T22_Fusioprotein (Confident)	TLVTTFCYGVQCFSRYPDHMKR	T22_Fusioprotein (456)	WP	HD	Oxidation of M (20)		2	2	100	Confident
GFP	T22_Fusioprotein (Confident)	WPTLVTTFCYGVQCFSRYPDHMK	T22_Fusioprotein (454)	VP	RH	Oxidation of M (22)		2	2	100	Confident
GFP	T22_Fusioprotein (Confident)	YKTRAEVK	T22_Fusioprotein (503)	GN	FE			2	2	100	Confident
GFP	T22_Fusioprotein (Confident)	YNYNSHNVYIMADKQKNGIK	T22_Fusioprotein (540)	LE	VN			2	2	100	Confident
GFP	T22_Fusioprotein (Confident)	SHNVYIMADKQKNGIK	T22_Fusioprotein (544)	YN	VN			5	1	100	Confident
GFP	T22_Fusioprotein (Confident)	DHMVLLEFVTAAGITHGMDEL	T22_Fusioprotein (613)	KR	YK			2	1	100	Confident
GFP	T22_Fusioprotein (Confident)	EKRDHMVLLEFVTAAGITHGMDELYK	T22_Fusioprotein (610)	PN		Oxidation of M (21)		2	1	100	Confident
GFP	T22_Fusioprotein (Confident)	FICTTGKLPVPWPTLVTTFCYGVQ	T22_Fusioprotein (443)	LK	CF			2	1	100	Confident
GFP	T22_Fusioprotein (Confident)	FKSAMPEGYVQERTIFFK	T22_Fusioprotein (481)	DF	DD	Oxidation of M (5)		2	1	100	Confident
GFP	T22_Fusioprotein (Confident)	DHMVLLEFVTA	T22_Fusioprotein (613)	KR	AG	Oxidation of M (3)		1	1	100	Confident
GFP	T22_Fusioprotein (Confident)	DHMVLLEFVTAAGIT	T22_Fusioprotein (613)	KR	HG	Oxidation of M (3)		1	1	100	Confident
GFP	T22_Fusioprotein (Confident)	DHMVLLEFVTAAGITHGMD	T22_Fusioprotein (613)	KR	EL			1	1	100	Confident
GFP	T22_Fusioprotein (Confident)	DHMVLLEFVTAAGITHGMDELYK	T22_Fusioprotein (613)	KR				1	1	100	Confident
GFP	T22_Fusioprotein (Confident)	DPNEKRDHMVLLE	T22_Fusioprotein (607)	SK	FV	Oxidation of M (9)		1	1	100	Confident
GFP	T22_Fusioprotein (Confident)	DPNEKRDHMVLLEFVTA	T22_Fusioprotein (607)	SK	AG	Oxidation of M (9)		1	1	100	Confident
GFP	T22_Fusioprotein (Confident)	DPNEKRDHMVLLEFVTAAG	T22_Fusioprotein (607)	SK	IT			1	1	100	Confident
GFP	T22_Fusioprotein (Confident)	DPNEKRDHMVLLEFVTAAGIT	T22_Fusioprotein (607)	SK	HG	Oxidation of M (9)		1	1	100	Confident
GFP	T22_Fusioprotein (Confident)	DPNEKRDHMVLLEFVTAAGITH	T22_Fusioprotein (607)	SK	GM	Oxidation of M (9)		1	1	100	Confident
GFP	T22_Fusioprotein (Confident)	DPNEKRDHMVLLEFVTAAGITHG	T22_Fusioprotein (607)	SK	MD			1	1	100	Confident
GFP	T22_Fusioprotein (Confident)	DPNEKRDHMVLLEFVTAAGITHGM	T22_Fusioprotein (607)	SK	DE	Oxidation of M (24)		1	1	100	Confident
GFP	T22_Fusioprotein (Confident)	EDGNILGHKLEYNYNSHN	T22_Fusioprotein (529)	FK	VY			1	1	100	Confident
GFP	T22_Fusioprotein (Confident)	ELFTGVVPILVELDGDVNGHK	T22_Fusioprotein (403)	GE	FS			1	1	100	Confident
GFP	T22_Fusioprotein (Confident)	EYNYNSHNVYIMADKQKNGIK	T22_Fusioprotein (539)	KL	VN	Oxidation of M (12)		1	1	100	Confident
GFP	T22_Fusioprotein (Confident)	FSVSGEGEGDATYGKLTLKFI	T22_Fusioprotein (424)	HK	CT			1	1	100	Confident
GFP	T22_Fusioprotein (Confident)	FSVSGEGEGDATYGKLTLKFIC	T22_Fusioprotein (424)	HK	TT			1	1	100	Confident
GFP	T22_Fusioprotein (Confident)	GDTLVNRIELKGIDFK	T22_Fusioprotein (513)	FE	ED			1	1	100	Confident
GFP	T22_Fusioprotein (Confident)	GIDFKEDGNILGHKLEYNYNSH	T22_Fusioprotein (524)	LK	NV			1	1	100	Confident
GFP	T22_Fusioprotein (Confident)	GIDFKEDGNILGHKLEYNYNSHN	T22_Fusioprotein (524)	LK	VY			1	1	100	Confident
GFP	T22_Fusioprotein (Confident)	GIDFKEDGNILGHKLEYNYNSHNV	T22_Fusioprotein (524)	LK	YI			1	1	100	Confident
GFP	T22_Fusioprotein (Confident)	GYVQERTIFFKDDGNYK	T22_Fusioprotein (488)	PE	TR			1	1	100	Confident
GFP	T22_Fusioprotein (Confident)	HDFFKSAMPEGYVQ	T22_Fusioprotein (478)	KR	ER			1	1	100	Confident
GFP	T22_Fusioprotein (Confident)	HKLEYNYNSHNVYIMADKQK	T22_Fusioprotein (536)	LG	NG			1	1	100	Confident
GFP	T22_Fusioprotein (Confident)	HMVLLEFVTAAGITHGMDELYK	T22_Fusioprotein (614)	RD		Oxidation of M (17)		1	1	100	Confident
GFP	T22_Fusioprotein (Confident)	IELKGIDFKEDG	T22_Fusioprotein (520)	NR	NI			1	1	100	Confident
GFP	T22_Fusioprotein (Confident)	KLPVPWPTLVTTFCYGVQCFSR	T22_Fusioprotein (449)	TG	YP			1	1	100	Confident
GFP	T22_Fusioprotein (Confident)	KRDHMVLLEFVTAAGITHGMDELYK	T22_Fusioprotein (611)	NE		Oxidation of M (5,20)		1	1	100	Confident
GFP	T22_Fusioprotein (Confident)	LEFVTAAGITHGMDELYK	T22_Fusioprotein (618)	VL		Oxidation of M (13)		1	1	100	Confident
GFP	T22_Fusioprotein (Confident)	LEYNYNSHNVYIMADKQKNG	T22_Fusioprotein (538)	HK	IK			1	1	100	Confident
GFP	T22_Fusioprotein (Confident)	MADKQKNGIK	T22_Fusioprotein (550)	YI	VN	Oxidation of M (1)		1	1	100	Confident
GFP	T22_Fusioprotein (Confident)	MVLLEFVTAAGITHGMDELYK	T22_Fusioprotein (615)	DH		Oxidation of M (1,16)		1	1	100	Confident
GFP	T22_Fusioprotein (Confident)	PEKIPVEK	T22_Fusioprotein (391)	GE	SK			1	1	100	Confident
GFP	T22_Fusioprotein (Confident)	PNEKRDHMVLLEFVTAAGITHGMDELYK	T22_Fusioprotein (608)	KD		Oxidation of M (8)		1	1	100	Confident
GFP	T22_Fusioprotein (Confident)	PVPWPTLVTTFCYGVQCFSRYPDHMKR	T22_Fusioprotein (451)	KL	HD			1	1	100	Confident
GFP	T22_Fusioprotein (Confident)	RDHMVLLEFVTAAGITHGMDE	T22_Fusioprotein (612)	EK	LY	Oxidation of M (4,19)		1	1	100	Confident
GFP	T22_Fusioprotein (Confident)	RHDFFKSAMPEGYV	T22_Fusioprotein (477)	MK	QE			1	1	100	Confident
GFP	T22_Fusioprotein (Confident)	SAMPEGYVQERTIFFKD	T22_Fusioprotein (483)	FK	DG			1	1	100	Confident
GFP	T22_Fusioprotein (Confident)	SGEGEGDATYGKLTLKFICTTGK	T22_Fusioprotein (427)	SV	LP			1	1	100	Confident
GFP	T22_Fusioprotein (Confident)	VSGEGEGDATYGKLTLK	T22_Fusioprotein (426)	FS	FI			1	1	100	Confident
GFP	T22_Fusioprotein (Confident)	VTTFCYGVQCFSRYPDHMKR	T22_Fusioprotein (458)	TL	HD	Oxidation of M (18)		1	1	100	Confident

## Sheet: T22D1.2_WWU205
Sequence	N-term cleavage window	C-term cleavage window	Length	Missed cleavages	Mass	Proteins	Leading razor protein	Start position	End position	Unique (Groups)	Unique (Proteins)	Charges	PEP	Score	Experiment _T22-A	Experiment -Pepsin_T22-A	Intensity	Intensity _T22-A	Intensity -Pepsin_T22-A	Best MS/MS	Oxidation (M) site IDs	MS/MS Count
AEVKFEGDTLVNR	ERTIFFKDDGNYKTRAEVKFEGDTLVNRIE	TRAEVKFEGDTLVNRIELKGIDFKEDGNIL	13	3	1476.76	>T22_GFP;clx-1_gfp;CON__Q9U6Y5	>T22_GFP	507	519	yes	no	2;3	8.2089e-66	161.21	1	1	15304000	643300	2222700	186		7
AEVKFEGDTLVNRIELK	ERTIFFKDDGNYKTRAEVKFEGDTLVNRIE	VKFEGDTLVNRIELKGIDFKEDGNILGHKL	17	5	1960.06	>T22_GFP;clx-1_gfp;CON__Q9U6Y5	>T22_GFP	507	523	yes	no	3;4	2.4126e-15	102.08		2	3285500	0	923960	201		11
FEGDTLVNR	FFKDDGNYKTRAEVKFEGDTLVNRIELKGI	TRAEVKFEGDTLVNRIELKGIDFKEDGNIL	9	2	1049.51	>T22_GFP;clx-1_gfp;CON__Q9U6Y5	>T22_GFP	511	519	yes	no	2	3.1444e-20	168.23		1	8304300	0	974540	1233		4
FEGDTLVNRIELK	FFKDDGNYKTRAEVKFEGDTLVNRIELKGI	VKFEGDTLVNRIELKGIDFKEDGNILGHKL	13	4	1532.82	>T22_GFP;clx-1_gfp;CON__Q9U6Y5	>T22_GFP	511	523	yes	no	2;3	1.341e-17	131.69		2	2207500	0	879520	1240		7
FSVSGEGEGDATYGK	VPILVELDGDVNGHKFSVSGEGEGDATYGK	FSVSGEGEGDATYGKLTLKFICTTGKLPVP	15	2	1502.65	>T22_GFP;clx-1_gfp;CON__Q9U6Y5	>T22_GFP	424	438	yes	no	2	3.4886e-135	231.7	1	1	12188000	323950	910850	1575		17
FVTAAGITHGMDEL	SKDPNEKRDHMVLLEFVTAAGITHGMDELY	EFVTAAGITHGMDELYK_____________	14	1	1460.7	>T22_GFP;clx-1_gfp;CON__Q9U6Y5	>T22_GFP	620	633	yes	no	2	1.5121e-19	138.98		1	1926100	0	341910	1594	0	7
FVTAAGITHGMDELYK	SKDPNEKRDHMVLLEFVTAAGITHGMDELY	VTAAGITHGMDELYK_______________	16	3	1751.86	>T22_GFP;clx-1_gfp	>T22_GFP	620	635	yes	no	2;3	9.2001e-37	180.18		4	16144000	0	3168400	1605	0	12
GTGSPPPPPTGEPQDLSGEGNASR	SGEGNASRRPPPPPKGTGSPPPPPTGEPQD	TGEPQDLSGEGNASRRPPPPPKGTGSPPPP	24	1	2304.06	>T22_GFP;T22_cMYC	>T22_GFP	225	248	yes	no	2;3	1.0315e-137	204.81	2	2	10210000	836000	1431000	2168		22
GTGSPPPPPTGEPQDLSTEGNASR	SGEGNASRRPPPPPKGTGSPPPPPTGEPQD	TGEPQDLSTEGNASRRPPPPPKGTGTPPPP	24	1	2348.09	>T22_GFP;T22_cMYC	>T22_GFP	163	186	yes	no	2;3	2.8556e-85	197.88	2	2	2208300	932390	1275900	2174		7
GTGSPTPPPTGEPQDLSGEGNASR	STEGNASRRPPPPPKGTGSPTPPPTGEPQD	TGEPQDLSGEGNASRRPPPPPKGTGSPPPP	24	1	2308.06	>T22_GFP;T22_cMYC	>T22_GFP	132	155	yes	no	2;3	2.4704e-44	128.06	2	1	1045700	665110	380620	2179		4
GTGTPPPPPTGEPQDLSAEGNASR	SGEGNASRRPPPPPKGTGTPPPPPTGEPQD	TGEPQDLSAEGNASRRPPPPPKGTGTPPPP	24	1	2332.09	>T22_GFP;T22_cMYC	>T22_GFP	70	93	yes	no	2;3	0.013524	60.464	1	2	954310	268870	685440	2183		4
GTGTPPPPPTGEPQDLSAEGYASR	STEGNASRRPPPPPKGTGTPPPPPTGEPQD	TGEPQDLSAEGYASRRPPPPPKGTGSPTPP	24	2	2381.11	>T22_GFP;T22_cMYC	>T22_GFP	287	310	yes	no	2;3	3.2713e-07	79.445	3	2	1143500	352250	791260	2191		5
GTGTPPPPPTGEPQDLSGEGNASR	SVGETASRRPPPPPKGTGTPPPPPTGEPQD	TGEPQDLSGEGNASRRPPPPPKGTGTPPPP	24	1	2318.08	>T22_GFP;T22_cMYC	>T22_GFP	39	62	yes	no	2;3	1.097e-84	112.5	2	3	1482100	569200	912940	2196		6
GTGTPPPPPTGEPQDLSTEGNASR	SAEGNASRRPPPPPKGTGTPPPPPTGEPQD	TGEPQDLSTEGNASRRPPPPPKGTGSPTPP	24	1	2362.1	>T22_GFP;T22_cMYC	>T22_GFP	101	124	yes	no	3	0.015161	56.766	1		254360	254360	0	2199		1
GTGTPPPPTGEPEK	SGEGNASRRPPPPPKGTGTPPPPTGEPEKI	KGTGTPPPPTGEPEKIPVEKSKGEELFTGV	14	0	1363.66	>T22_GFP;T22_cMYC	>T22_GFP	380	393	yes	no	2	4.3097e-11	110.39		1	2081200	0	223650	2204		6
HNIEDGSVQLADHYQQNTPIGD	ADKQKNGIKVNFKIRHNIEDGSVQLADHYQ	VQLADHYQQNTPIGDGPVLLPDNHYLSTQS	22	2	2450.11	>T22_GFP;clx-1_gfp;CON__Q9U6Y5	>T22_GFP	566	587	yes	no	3	0.0021944	64.87		1	754540	0	152060	2272		3
LEFVTAAGITHGMDELYK	ALSKDPNEKRDHMVLLEFVTAAGITHGMDE	VTAAGITHGMDELYK_______________	18	4	1993.98	>T22_GFP;clx-1_gfp	>T22_GFP	618	635	yes	no	3	1.6564e-15	97.579		1	909700	0	253890	2894	0	4
LEYNYNSHNVYIMADK	KGIDFKEDGNILGHKLEYNYNSHNVYIMAD	EYNYNSHNVYIMADKQKNGIKVNFKIRHNI	16	4	1972.9	>T22_GFP;clx-1_gfp;CON__Q9U6Y5	>T22_GFP	538	553	yes	no	2;3	5.2048e-36	154.47		1	4233800	0	506340	2940	1	7
RFSVGETASR	TLLFTALAVTSLAAPRFSVGETASRRPPPP	SLAAPRFSVGETASRRPPPPPKGTGTPPPP	10	2	1108.56	>T22_GFP;T22_cMYC	>T22_GFP	22	31	yes	no	3	0.048171	53.08		1	201560	0	201560	4295		1
SAMPEGYVQER	FSRYPDHMKRHDFFKSAMPEGYVQERTIFF	DFFKSAMPEGYVQERTIFFKDDGNYKTRAE	11	1	1265.57	>T22_GFP;clx-1_gfp;CON__Q9U6Y5	>T22_GFP	483	493	yes	no	2	2.5109e-17	157.96	1	2	24070000	1372700	7451900	4343	2	19
TIFFKDDGNYK	DFFKSAMPEGYVQERTIFFKDDGNYKTRAE	VQERTIFFKDDGNYKTRAEVKFEGDTLVNR	11	4	1346.65	>T22_GFP;clx-1_gfp;CON__Q9U6Y5	>T22_GFP	494	504	yes	no	2;3	1.5866e-54	193.38	1	2	11321000	81906	3522100	5673		12
